# Supplementary material for: Esterase Activity of Serum Albumin Studied by 1H NMR Spectroscopy and Molecular Modelling
Source: Int J Mol Sci. 2021 Sep 30;22(19):10593. doi: 10.3390/ijms221910593 (PMC8508922; doi:10.3390/ijms221910593)
Supplement: Supplementary file 1 [file ijms-22-10593-s001.zip]

Archive with 1 entries (1 files):
- ijms-1388654-supplementary.pdf
